# Supplementary material for: The dnd operon for DNA phosphorothioation modification system in Escherichia coli is located in diverse genomic islands
Source: BMC Genomics. 2015 Mar 17;16(1):199. doi: 10.1186/s12864-015-1421-8 (PMC4373003; doi:10.1186/s12864-015-1421-8)
Supplement: Additional file 2: Table S1. — Strains included in phylogenetic analysis of dnd operon. E. coli strain background information is also included. [file 12864_2015_1421_MOESM2_ESM.xls]

## Sheet: Sheet1
TABLE S1: Strains included in phylogenetic analysis of dnd operon
										Background information (E. coli only)
Genbank accession no.	Strain									Pathogenecity	Remark
ASQJ01000002.1	Citrobacter sp. KTE30 acHWv-supercont1.1.C2, whole genome shotgun sequence									-	-
AWFY01000056.1	Cronobacter pulveris LMG 24059 contig115, whole genome shotgun sequence									-	-
AJLC01000108.1	Cronobacter sakazakii ES35 csa35_108, whole genome shotgun sequence									-	-
FN543093.2	Cronobacter turicensis z3032									-	-
CP002038.1	Dickeya dadantii 3937									-	-
AEXB01000013.1	Enterobacter mori LMG 25706 ENTMOcontig13, whole genome shotgun sequence									-	-
CP000653.1	Enterobacter sp. 638									-	-
AMFN01000004.1	Enterobacteriaceae bacterium LSJC7 Scaffold2_1, whole genome shotgun sequence									-	-
CAPA01000005.1	Erwinia amylovora 01SFR-BO WGS project CAPA00000000 data, contig 5, whole genome shotgun sequence									-	-
AFHN01000005.1	Erwinia amylovora ACW56400 contig_5, whole genome shotgun sequence									-	-
FN666575	Erwinia amylovora ATCC 49946.									-	-
FR719186.1	Erwinia amylovora ATCC BAA-2158									-	-
CAPB01000005.1	Erwinia amylovora CFBP 1232 WGS project CAPB00000000 data, contig 5, whole genome shotgun sequence									-	-
FN434113.1	Erwinia amylovora CFBP1430									-	-
CAOY01000005.1	Erwinia amylovora Ea266 WGS project CAOY00000000 data, contig 5, whole genome shotgun sequence									-	-
CAOX01000006.1	Erwinia amylovora Ea356 WS project CAOX00000000 data, contig 6, whole genome shotgun sequence									-	-
CBVS010000005.1	Erwinia amylovora LA635 WGS project CBVS000000000 data, contig LA635_CONTIG_5, whole genome shotgun sequence									-	-
CBVT010000005.1	Erwinia amylovora LA636 WGS project CBVT000000000 data, contig LA636_CONTIG_5, whole genome shotgun sequence									-	-
CBVU010000005.1	Erwinia amylovora LA637 WGS project CBVU000000000 data, contig LA637_CONTIG_5, whole genome shotgun sequence									-	-
CAPC01000005.1	Erwinia amylovora UPN527 WGS project CAPC00000000 data, contig 5, whole genome shotgun sequence									-	-
CAOZ01000006.1	Erwinia anylovora CFBP 2585 WGS project CAOZ00000000 data, contig 6, whole genome shotgun sequence									-	-
AEZO02000020.1	Escherichia coli 1.2264 Contig3905, whole genome shotgun sequence									pathogenic	shiga toxin
AMTO01000101.1	Escherichia coli 10.0821 gec100821.contig.100, whole genome shotgun sequence									pathogenic	O157:H7
AXUF01000130.1	Escherichia coli 113290 E_coliHMPREF1589-1.0_Cont281.1, whole genome shotgun sequence									unknown	Human Microbiome Project (HMP)
AYQK01000042.1	Escherichia coli 1365 contig0042, whole genome shotgun sequence									pathogenic	urine isolate
AYQP01000062.1	Escherichia coli 38.34 contig0062, whole genome shotgun sequence									unknown	poultry caecum isolate
AYRA01000061.1	Escherichia coli 53C contig0061, whole genome shotgun sequence									unknown	chicken retail meat isolate
CU928145.2	Escherichia coli 55989									pathogenic	EAEC
AYQR01000068.1	Escherichia coli 85B contig0068, whole genome shotgun sequence									unknown	chicken retail meat isolate
AIAK01000002.1	Escherichia coli 8624 8624_3, whole genome shotgun sequence									pathogenic	AEEC
ANLR01000659.1	Escherichia coli 95.1288 gec951288.contig.673_2, whole genome shotgun sequence									pathogenic	O157:H7
AJPQ01000001.1	Escherichia coli AI27 1.ECAI27.1_1, whole genome shotgun sequence									commensal	porcine isolate, putative commensal
AAJT02000066.1	Escherichia coli B7A gcontig_1112495749736, whole genome shotgun sequence									pathogenic	ETEC
AIBB01000247.1	Escherichia coli C496_10 C496_10_248, whole genome shotgun sequence									pathogenic	AEEC
AIGK01000078.1	Escherichia coli DEC9A gecDEC9A.contig.77_1, whole genome shotgun sequence									pathogenic	diarrheagenic
AEHU01000056.1	Escherichia coli E482 cont2.56, whole genome shotgun sequence									pathogenic	homo sapeins, feces, diarrhea
AMTS01000013.1	Escherichia coli FDA506 FDA506.contig.15_2, whole genome shotgun sequence									pathogenic	O157:H7
ADBC01000149.1	Escherichia coli H299 cont1.149, whole genome shotgun sequence									pathogenic	homo sapeins, feces, diarrhea
AVVW01000025.1	Escherichia coli HVH 108 (4-6924867) acXvf-supercont1.6.C25, whole genome shotgun sequence									pathogenic	UTI Bacteremia
AVWV01000011.1	Escherichia coli HVH 136 (4-5970458) acXuU-supercont1.1.C11, whole genome shotgun sequence									pathogenic	UTI Bacteremia
AVYI01000004.1	Escherichia coli HVH 182 (4-0985554) acYAr-supercont1.2.C4, whole genome shotgun sequence									pathogenic	UTI Bacteremia
AVUG01000037.1	Escherichia coli HVH 43 (4-2173468) acXtF-supercont1.1.C37, whole genome shotgun sequence									pathogenic	UTI Bacteremia
AVUH01000004.1	Escherichia coli HVH 44 (4-2298570) acXtG-supercont1.1.C4, whole genome shotgun sequence									pathogenic	UTI Bacteremia
AWAR01000029.1	Escherichia coli KOEGE 118 (317a) acYxt-supercont1.1.C29, whole genome shotgun sequence									pathogenic	UTI Bacteremia
AWAR01000034.1	Escherichia coli KOEGE 118 (317a) acYxt-supercont1.2.C34, whole genome shotgun sequence									pathogenic	UTI Bacteremia
AWAA01000020.1	Escherichia coli KOEGE 7 (16a) acYxM-supercont1.4.C20, whole genome shotgun sequence									pathogenic	UTI Bacteremia
ANXV01000007.1	Escherichia coli KTE125 acwoH-supercont1.7.C7, whole genome shotgun sequence									pathogenic	UTI Defensins
ANWL01000001.1	Escherichia coli KTE144 acASM-supercont1.1.C1, whole genome shotgun sequence									pathogenic	UTI Defensins
ASTV01000026.1	Escherichia coli KTE19 acHaZ-supercont1.4.C26, whole genome shotgun sequence									pathogenic	UTI Defensins
ANXA01000015.1	Escherichia coli KTE202 acASk-supercont1.3.C15, whole genome shotgun sequence									pathogenic	UTI Defensins
ANVU01000026.1	Escherichia coli KTE50 acASQ-supercont1.2.C26, whole genome shotgun sequence									pathogenic	UTI Defensins
ANVJ01000013.1	Escherichia coli KTE9 acASr-supercont1.1.C13, whole genome shotgun sequence									pathogenic	UTI Defensins
ANVJ01000007.1	Escherichia coli KTE9 acASr-supercont1.1.C7, whole genome shotgun sequence									pathogenic	UTI Defensins
AQEZ01000032.1	Escherichia coli MP020940.1 gecMP020940.contig.31, whole genome shotgun sequence									pathogenic	ETEC
ADTS01000186.1	Escherichia coli MS 117-3 E_coli117-3-1.0_Cont652.8, whole genome shotgun sequence									unknown	HMP, effect of Crohn's Disease Risk Alleles on Enteric Microbiota
ADTO01000040.1	Escherichia coli MS 45-1 strain MS45-1 E_coli-1.0_Cont103.1, whole genome shotgun sequence									unknown	HMP, effect of Crohn's Disease Risk Alleles on Enteric Microbiota
AOGM01000157.1	Escherichia coli O08 contig157, whole genome shotgun sequence									pathogenic	APEC
AQEM01000052.1	Escherichia coli P0304816.1 gecP03048161.contig.51, whole genome shotgun sequence									pathogenic	ETEC
AQAT01000077.1	Escherichia coli P0304816.10 gecP030481610.contig.76, whole genome shotgun sequence									pathogenic	ETEC
AQAU01000168.1	Escherichia coli P0304816.11 gecP030481611.contig.168, whole genome shotgun sequence									pathogenic	ETEC
AQAV01000075.1	Escherichia coli P0304816.12 gecP030481612.contig.74, whole genome shotgun sequence									pathogenic	ETEC
AQAW01000075.1	Escherichia coli P0304816.13 gecP030481613.contig.74, whole genome shotgun sequence									pathogenic	ETEC
AQAX01000149.1	Escherichia coli P0304816.14 gecP030481614.contig.148, whole genome shotgun sequence									pathogenic	ETEC
AQAY01000072.1	Escherichia coli P0304816.15 gecP030481615.contig.71, whole genome shotgun sequence									pathogenic	ETEC
AQAZ01000165.1	Escherichia coli P0304816.2 gecP03048162.contig.164, whole genome shotgun sequence									pathogenic	ETEC
AQBA01000078.1	Escherichia coli P0304816.3 gecP03048163.contig.77, whole genome shotgun sequence									pathogenic	ETEC
AQBB01000159.1	Escherichia coli P0304816.4 gecP03048164.contig.159, whole genome shotgun sequence									pathogenic	ETEC
AQBC01000188.1	Escherichia coli P0304816.5 gecP03048165.contig.189, whole genome shotgun sequence									pathogenic	ETEC
AQBD01000155.1	Escherichia coli P0304816.6 gecP03048166.contig.154, whole genome shotgun sequence									pathogenic	ETEC
AQBE01000073.1	Escherichia coli P0304816.7 gecP03048167.contig.72, whole genome shotgun sequence									pathogenic	ETEC
AQBF01000068.1	Escherichia coli P0304816.8 gecP03048168.contig.67, whole genome shotgun sequence									pathogenic	ETEC
AQBG01000077.1	Escherichia coli P0304816.9 gecP03048169.contig.76, whole genome shotgun sequence									pathogenic	ETEC
AP009240.1	Escherichia coli SE11									commensal	-
AWAY01000034.1	Escherichia coli UMEA 3053-1 acYxz-supercont1.8.C34, whole genome shotgun sequence									pathogenic	UTI Bacteremia
AWBL01000005.1	Escherichia coli UMEA 3144-1 acYAx-supercont1.1.C5, whole genome shotgun sequence									pathogenic	UTI Bacteremia
AWCA01000036.1	Escherichia coli UMEA 3176-1 acYyH-supercont1.8.C36, whole genome shotgun sequence									pathogenic	UTI Bacteremia
AWCH01000004.1	Escherichia coli UMEA 3200-1 acYwY-supercont1.1.C4, whole genome shotgun sequence									pathogenic	UTI Bacteremia
AEVY01000037.1	Escherichia fergusonii ECD227 contig00060, whole genome shotgun sequence									-	-
AYSJ01000004.1	Photorhabdus temperata subsp. khanii NC19 PTE_gnl_UNH_Scaf_4.4, whole genome shotgun sequence									-	-
AOZT01000015.1	Salmonella enterica subsp. enterica serovar Bareilly str. CFSAN000183 SEEB0183_13000007, whole genome shotgun sequence									-	-
AYVH01000035.1	Salmonella enterica subsp. enterica serovar Cerro str. 5569 contig00035, whole genome shotgun sequence									-	-
AOZJ01000060.1	Salmonella enterica subsp. enterica serovar Cerro str. 818 SEEC0818_15, whole genome shotgun sequence									-	-
AYVG01000001.1	Salmonella enterica subsp. enterica serovar Cerro str. CFSAN001587 contig00001, whole genome shotgun sequence									-	-
AYVF01000007.1	Salmonella enterica subsp. enterica serovar Cerro str. CFSAN001588 contig00007, whole genome shotgun sequence									-	-
AYVE01000001.1	Salmonella enterica subsp. enterica serovar Cerro str. CFSAN001589 contig00001, whole genome shotgun sequence									-	-
AYVD01000001.1	Salmonella enterica subsp. enterica serovar Cerro str. CFSAN001590 contig00001, whole genome shotgun sequence									-	-
AYVC01000001.1	Salmonella enterica subsp. enterica serovar Cerro str. CFSAN001669 contig00001, whole genome shotgun sequence									-	-
AYVB01000005.1	Salmonella enterica subsp. enterica serovar Cerro str. CFSAN001670 contig00005, whole genome shotgun sequence									-	-
AYVA01000001.1	Salmonella enterica subsp. enterica serovar Cerro str. CFSAN001671 contig00001, whole genome shotgun sequence									-	-
AYUZ01000001.1	Salmonella enterica subsp. enterica serovar Cerro str. CFSAN001673 contig00001, whole genome shotgun sequence									-	-
AYUY01000007.1	Salmonella enterica subsp. enterica serovar Cerro str. CFSAN001674 contig00007, whole genome shotgun sequence									-	-
AYUX01000010.1	Salmonella enterica subsp. enterica serovar Cerro str. CFSAN001679 contig00010, whole genome shotgun sequence									-	-
AYUW01000004.1	Salmonella enterica subsp. enterica serovar Cerro str. CFSAN001680 contig00004, whole genome shotgun sequence									-	-
AYUV01000001.1	Salmonella enterica subsp. enterica serovar Cerro str. CFSAN001681 contig00001, whole genome shotgun sequence									-	-
AYUU01000001.1	Salmonella enterica subsp. enterica serovar Cerro str. CFSAN001690 contig00001, whole genome shotgun sequence									-	-
AYUT01000001.1	Salmonella enterica subsp. enterica serovar Cerro str. CFSAN001691 contig00001, whole genome shotgun sequence									-	-
AYUS01000001.1	Salmonella enterica subsp. enterica serovar Cerro str. CFSAN001692 contig00001, whole genome shotgun sequence									-	-
AYUR01000001.1	Salmonella enterica subsp. enterica serovar Cerro str. CFSAN001697 contig00001, whole genome shotgun sequence									-	-
ARYT01000024.1	Salmonella enterica subsp. enterica serovar Mbandaka str. 2012K-0273 NODE_26_length_115866_cov_52.627647, whole genome shotgun sequence									-	-
AOYJ01000049.1	Salmonella enterica subsp. enterica serovar Panama str. ATCC 7378 SEEP7378_2, whole genome shotgun sequence									-	-
AYDS01000011.1	Salmonella enterica subsp. enterica serovar Saintpaul str. 9712 SEES9712_4, whole genome shotgun sequence									-	-
AOXY01000024.1	Salmonella enterica subsp. enterica serovar Saintpaul str. JO2008 SEES2008_8, whole genome shotgun sequence									-	-
ABAM02000001.1	Salmonella enterica subsp. enterica serovar Saintpaul str. SARA23 gcontig_1112725669562, whole genome shotgun sequence									-	-
AOXF01000035.1	Salmonella enterica subsp. enterica serovar Saintpaul str. SARA26 SES26_19, whole genome shotgun sequence									-	-
CP003942.1	Serratia marcescens FGI94
CP006250.1	Serratia plymuthica 4Rx13
